# Supplementary material for: Control of Vibrio parahaemolyticus in Seafood Using the Combination of Lytic Phages and Citric Acid
Source: Foods. 2024 Dec 26;14(1):37. doi: 10.3390/foods14010037 (PMC11719698; doi:10.3390/foods14010037)
Supplement: Supplementary file 1 [file foods-14-00037-s001.zip]

Archive with 1 entries (1 files):
- foods-3359635-supplementary.pdf
